# Supplementary material for: Human age and skin physiology shape diversity and abundance of Archaea on skin
Source: Sci Rep. 2017 Jun 22;7:4039. doi: 10.1038/s41598-017-04197-4 (PMC5481324; doi:10.1038/s41598-017-04197-4)
Supplement: Supplementary file 2 — Supplementary Table S 1 [file 41598_2017_4197_MOESM2_ESM.xls]

## Sheet: S1_overview samples
Supplementary Table S1: Overview of samples taken, according metadata and performed analyses
Samples for DNA-based methods	metadata			Performed analyses				Samples for FTIR-FPA hyperspectral imaging
Sample abbreviation	Sample no.	gender	age	NGS: Archaea	NGS: Bacteria	Quantitative PCR		Sample No.	gender	age
01.f.1	1	f	1	ü		ü		A1	m	62
22.f.4	22	f	4	ü		ü		A2	m	63
23.m.4	23	m	4	ü		ü		A3	m	67
20.f.4	20	f	4			ü		A4	f	64
21.f.4	21	f	4			ü		A5	f	63
26.f.5	26	f	5	ü		ü		A6	m	36
27.m.5	27	m	5	ü		ü		A7	f	37
8.f.28	8	f	28			ü		A8	f	28
19.m.6	19	m	6	ü		ü		A9	f	27
25.m.6	25	m	6	ü		ü		A10	m	28
3.m.6	3	m	6			ü
12.f.22	12	f	22			ü
13.f.22	13	f	22			ü
28.f.6	28	f	6			ü
45.f.12	45	w	12	ü	ü	ü
46.f.12	46	w	12	ü		ü
17.f.25	17	f	25			ü
18.m.27	18	m	27			ü
47.f.15	47	w	15			ü
11.f.17	11	f	17			ü
49.m.19	49	m	19	ü	ü	ü
48.f.20	48	w	20			ü
15.m.24	15	m	24	ü		ü
6.f.26	6	f	26			ü
05.m.27	5	m	27	ü		ü
7.f.27	7	f	27			ü
14.m.28	14	m	28	ü		ü
16.f.28	16	f	28	ü		ü
9.m.30	9	m	30			ü
30.m.30	30	m	30			ü
32.m.33	32	m	33			ü
33.f.31	33	f	31			ü
53.f.36	53	w	36			ü
35.f.58	35	f	58			ü
51.m.39	51	m	39	ü		ü
31.f.43	31	f	43	ü		ü
10.m.43	10	m	43			ü
29.f.44	29	f	44			ü
36.f.45	36	w	45			ü
41.m.64	41	m	64			ü
02.m.52	2	m	52	ü		ü
34.f.52	34	f	52	ü		ü
04.m.57	4	m	57	ü		ü
40.m.62	40	m	62	ü		ü
38.f.63	38	w	63			ü
39.m.63	39	m	63			ü
44.m.63	44	m	63			ü
37.f.64	37	w	64			ü
43.m.67	43	m	67	ü		ü
52.m.29	52	m	29			ü
42.f.75	42	w	75			ü
			Total:	21	2	51
