# Supplementary material for: Human age and skin physiology shape diversity and abundance of Archaea on skin
Source: Sci Rep. 2017 Jun 22;7:4039. doi: 10.1038/s41598-017-04197-4 (PMC5481324; doi:10.1038/s41598-017-04197-4)
Supplement: Supplementary file 3 — Supplementary Table S 2 [file 41598_2017_4197_MOESM3_ESM.xls]

## Sheet: S2_Quantitative PCR
Supplementary Table S2: Results from qPCR
Sample			Archaea: copy number (blank-corrected number of reads)						Bacteria: copy number (blank-corrected number of reads)						retrieved microbial copy numbers	% Archaea	sample pyrotag sequenced?
No.	Sex	Age	run 1	run 2	run 3	mean per µl	in 15 µl	entire sample	run 1	run 2	run 3	mean per µl	in 15 µl	entire sample
1	f	1	441.498	168.598	243.538	284.545	4268.17	4924.81	1.79089e+06	1.99679e+06	1.95071e+06	1.9128e+06	2.86919e+07	3.31061e+07	3.3111e+07	0.000148736	y
22	f	4	486.443	588.593	642.713	572.583	8588.75	9910.1	492895	497217	500848	496987	7.4548e+06	8.6017e+06	8.61161e+06	0.00115078	y
23	m	4	780.723	534.393	616.403	643.84	9657.6	11143.4	265263	240282	252674	252740	3.7911e+06	4.37435e+06	4.38549e+06	0.00254097	y
20	f	4	166.113	694.583	248.953	369.883	5548.25	6401.83	83224.3	76212.1	67329.6	75588.7	1.13383e+06	1.30827e+06	1.31467e+06	0.00486954
21	f	4	722.143	451.233	225.143	466.173	6992.6	8068.38	133988	134485	97982.3	122152	1.83228e+06	2.11417e+06	2.12224e+06	0.00380183
26	f	5	20284.6	18394.7	19822.7	19500.7	292510	337511	513390	390443	513390	472407	7.08611e+06	8.17628e+06	8.51379e+06	0.0396429	y
27	m	5	8038.71	8822.26	7615.53	8158.83	122382	141211	184852	198440	180494	187929	2.81893e+06	3.25261e+06	3.39382e+06	0.0416081	y
8	f	28	498.928	73.398	397.518	323.281	4849.22	5595.25	na	na	na	na	na	na
19	m	6	5167.06	6245.23	4364.81	5259.03	78885.5	91021.7	72510.4	91950	82353.7	82271.4	1.23407e+06	1.42393e+06	1.51495e+06	0.0600823	y
25	m	6	6209.67	6165.26	6783.16	6386.03	95790.4	110527	512644	367518	472525	450896	6.76344e+06	7.80396e+06	7.91449e+06	0.0139652	y
3	m	6	482.348	450.768	338.958	424.025	6360.37	7338.89	6797.68	6651.46	8039.39	7162.84	107443	123972	131311	0.0558893
12	f	22	12.5033	242.953	65.8833	107.113	1606.7	1853.88	na	na	na	na	na	na
13	f	22	554.518	478.058	172.178	401.585	6023.77	6950.5	na	na	na	na	na	na
28	f	6	379.933	468.733	439.103	429.257	6438.85	7429.44	42164.7	36365.8	38876	39135.5	587033	677346	684775	0.0108495
45	f	12	3137.76	3111.16	3270.56	3173.16	47597.4	54920	6.05329e+06	6.40585e+06	5.89395e+06	6.1177e+06	9.17655e+07	1.05883e+08	1.05938e+08	0.000518416	y
46	f	12	13026.4	11224.8	9556.19	11269.1	169037	195042	634745	581794	623181	613240	9.1986e+06	1.06138e+07	1.08088e+07	0.0180448	y
17	f	25	104.338	432.758	174.158	237.085	3556.27	4103.39	0	869.92	1211.6	na	na	na
18	m	27	12.5033	242.953	65.8833	107.113	1606.7	1853.88	na	na	na	na	na	na
47	f	15	30.6567	0	385.237	138.631	2079.47	2399.38	97139.3	98011.6	91784.5	95645.1	1.43468e+06	1.6554e+06	1.6578e+06	0.00144733
11	f	17	95.048	362.888	609.128	355.688	5335.32	6156.14	10471.3	11063.9	13414.5	11649.9	174748	201633	207789	0.0296269
49	m	19	0	130.487	109.357	79.9478	1199.22	1383.71	1.25164e+06	1.66067e+06	1.56903e+06	1.49378e+06	2.24067e+07	2.58539e+07	2.58553e+07	5.35176e-05	y
48	f	20	0	0	0	0	0	0	27693.2	23529.4	28570.8	26597.8	398967	460346	460346	0
15	m	24	265.408	397.968	443.808	369.061	5535.92	6387.6	283859	301887	312863	299536	4.49305e+06	5.18428e+06	5.19067e+06	0.00123059	y
6	f	26	145.448	442.188	570.268	385.968	5789.52	6680.22	3403.93	3166.92	4953.49	3841.45	57621.7	66486.6	73166.8	0.0913012
5	m	27	451.698	376.568	557.548	461.938	6929.07	7995.08	295981	328445	325651	316692	4.75038e+06	5.48121e+06	5.48921e+06	0.00145651	y
7	f	27	732.048	340.228	200.808	424.361	6365.42	7344.72	25094.3	23081	18696.9	22290.7	334361	385801	393146	0.0186819
14	m	28	584.648	592.668	497.718	558.345	8375.17	9663.66	54515.7	74198	61193.3	63302.3	949535	1.09562e+06	1.10528e+06	0.00874317	y
16	f	28	1195.78	1313.8	599.438	1036.34	15545.1	17936.6	776710	817623	841731	812021	1.21803e+07	1.40542e+07	1.40721e+07	0.00127462	y
9	m	30	499.168	236.228	740.658	492.018	7380.27	8515.7	23823.8	27192.7	26525	25847.2	387707	447355	455870	0.0186801
30	m	30	407.523	475.793	339.933	407.75	6116.25	7057.21	841344	900724	1.01818e+06	920082	1.38012e+07	1.59245e+07	1.59315e+07	0.000442971
32	m	33	236.243	0	40.4333	92.2256	1383.38	1596.21	na	na	na	na	na	na
33	f	31	0	0	0	0	0	0	333778	421178	294163	349706	5.24559e+06	6.05261e+06	6.05261e+06	0
53	f	36	374.837	26.4867	494.507	298.61	4479.15	5168.25	64693.1	76377.4	60886.8	67319.1	1.00979e+06	1.16514e+06	1.17031e+06	0.00441615
35	f	58							na	na	na	na	na	na
51	m	39	168.747	692.237	500.327	453.77	6806.55	7853.71	70163.6	83953.7	75682.8	76600	1.149e+06	1.32577e+06	1.33362e+06	0.005889	y
31	f	43	765.903	344.773	441.693	517.457	7761.85	8955.98	4.49498e+06	4.28853e+06	3.22258e+06	4.00203e+06	6.00304e+07	6.92659e+07	6.92748e+07	0.000129282	y
10	m	43	550.488	438.268	245.858	411.538	6173.07	7122.77	390986	412446	415426	406286	6.09429e+06	7.03188e+06	7.039e+06	0.0010119
29	f	44	364.283	188.813	339.133	297.41	4461.15	5147.48	20055.9	15608	17272.1	17645.3	264680	305400	310547	0.0165755
36	f	45	523.403	336.723	428.793	429.64	6444.6	7436.08	559796	684605	707347	650582	9.75874e+06	1.12601e+07	1.12675e+07	0.000659957
41	m	64							na	na	na	na	na	na
2	m	52	828.008	597.618	502.318	642.648	9639.72	11122.8	208851	212753	185342	202315	3.03473e+06	3.50161e+06	3.51274e+06	0.00316641	y
34	f	52	1181.5	1816.68	2361.66	1786.61	26799.1	30922.1	333778	421178	294163	349706	5.24559e+06	6.05261e+06	6.08353e+06	0.00508292	y
4	m	57	884.718	822.238	550.738	752.565	11288.5	13025.2	329382	337994	350733	339370	5.09054e+06	5.8737e+06	5.88673e+06	0.00221263	y
40	m	62	47685	51197.5	53655.4	50846	762689	880026	871180	1.13591e+06	1.05357e+06	1.02022e+06	1.53033e+07	1.76576e+07	1.85377e+07	0.0474723	y
38	f	63	4832.65	5022.97	6146.25	5333.95	80009.3	92318.4	113091	108510	113091	111564	1.67346e+06	1.93092e+06	2.02324e+06	0.045629
39	m	63	12433.7	14211.8	13292.1	13312.5	199688	230409	540936	701028	652713	631559	9.47339e+06	1.09308e+07	1.11612e+07	0.0206436
44	m	63	5799.14	4857.33	6251.64	5636.03	84540.5	97546.7	102625	121116	105119	109620	1.6443e+06	1.89727e+06	1994820	0.0489
37	f	64	2201.78	2243.9	3099.55	2515.07	37726.1	43530.1	36442.6	36442.6	30706	34530.4	517956	597642	641172	0.0678914
43	m	67	13973.7	10433	12993.7	12466.8	187002	215771	790616	697982	740562	743054	1.11458e+07	1.28605e+07	1.30763e+07	0.0165009	y
52	m	29	85.7667	104.817	401.777	197.453	2961.8	3417.46	na	na	na	na	na	na		na
42	f	75	24083.4	24701.2	26134.5	24973	374596	432226	226830	185204	236598	216211	3.24316e+06	3.74211e+06	4.17434e+06	0.103544
																	21
															73166.8	0
42 samples processed															1.05938e+08	0.103544
51 samples taken
