# Supplementary material for: Human age and skin physiology shape diversity and abundance of Archaea on skin
Source: Sci Rep. 2017 Jun 22;7:4039. doi: 10.1038/s41598-017-04197-4 (PMC5481324; doi:10.1038/s41598-017-04197-4)
Supplement: Supplementary file 4 — Supplementary Table S 3 [file 41598_2017_4197_MOESM4_ESM.xls]

## Sheet: S3_Samples for FTIR-FPA
Supplementary Table S3: FTIR-FPA analyzed samples and results
Sample			FTIR-FPA*
No.	Gender	Age
A1	m	62	0.0494995
A2	m	63	0.00878906
A3	m	67	0.043457
A4	f	64	0.016449
A5	f	63	0.053243
A6	m	36	0.0785929
A7	f	37	0.069987
A8	f	28	0.0677287
A9	f	27	0.0279999
A10	m	28	0.0396729
* From the FTIR-FPA analysis, the variability of archaeal abundance among the samples appeared not to be significantly gender dependent: Males (samples A1-A3, A6, A10) has slightly less archaea with an average value of 4.4 ± 2.2%, and females (Samples A4, A5, A7, A8, A9) showed a not significantly higher average, 4.7 ± 2.1%.
							archaeal % (quantitative PCR)*	Archaea-positive pixels obtained through FTIR-FPA in %
						A1	0.000474723	0.0494995
						A2	0.00961475	0.00878906
						A3	0.0333754	0.043457
						A4	0.0204051	0.016449
						A5	0.00547254	0.053243
						A6	0.00449394	0.0785929
						A7	0.000851263	0.069987
						A8	0.0493245	0.0677287
						A9	0.00337709	0.0279999
						A10	0.00106221	0.0396729
						* It shall be noted, that FTIR-FPA is a pure chemical estimation of the presence of Archaea on the skin based on the molecular structure and composition of the membrane lipids, and given the nature of FTIR imaging to deliver output in form of Thaumarchaeota-positive pixels, the count of archaeal gene copy numbers from qPCR and pixel number from imaging cannot directly be compared.
