# Supplementary material for: Human age and skin physiology shape diversity and abundance of Archaea on skin
Source: Sci Rep. 2017 Jun 22;7:4039. doi: 10.1038/s41598-017-04197-4 (PMC5481324; doi:10.1038/s41598-017-04197-4)
Supplement: Supplementary file 5 — Supplementary Table S 4 [file 41598_2017_4197_MOESM5_ESM.xls]

## Sheet: S4_proteins and lipids
Supplementary Table 4: List of individual samples and their protein and lipid content as measured by FTIR-FPA (a.u.: absorbance units). It shall be noted, that FTIR-FPA is a pure chemical estimation of the presence of Archaea on the skin based on the molecular structure and composition of the membrane lipids, and given the nature of FTIR imaging to deliver output in form of Thaumarchaeota-positiv…
	Proteins (a.u.)	Lipids (a.u.)	Total	Lipids / Proteins	Sex	Age	Archaea-positive pixels obtained through FTIR-FPA %	archaeal % (quantitative PCR)
A1	3.86 ±1 .27	1.97± 0.78	5.83	0.51	m	62	0.0494995	0.000474723
A2	0.24 ± 0.12	0.20± 0.08	0.44	0.82	m	63	0.00878906	0.00961475
A3	0.88 ± 0.27	0.54 ± 0.28	1.42	0.62	m	67	0.043457	0.0333754
A4	1.24 ± 0.47	1.28 ± 0.57	2.52	1.03	f	64	0.016449	0.0204051
A5	3.85 ± 3.85	2.79 ± 0.39	6.64	0.73	f	63	0.053243	0.00547254
A6	0.26 ± 0.02	0.18 ± 0.01	0.44	0.69	m	36	0.0785929	0.00449394
A7	0.83 ± 0.28	0.67 ± 0.31	1.50	0.81	f	37	0.069987	0.000851263
A8	1.62 ± 0.82	0.56 ± 0.22	2.18	0.35	f	28	0.0677287	0.0493245
A9	0.59 ± 0.06	0.51 ± 0.27	1.10	0.87	f	27	0.0279999	0.00337709
A10	1.32 ± 0.40	1.16 ± 0.70	2.48	0.88	m	28	0.0396729	0.00106221
							Median	Median
						Age group II	0.0677287	0.00337709
						Age group III	0.043457	0.00961475
						female	0.053243	0.00547254
						male	0.043457	0.00449394
