# Supplementary material for: Human age and skin physiology shape diversity and abundance of Archaea on skin
Source: Sci Rep. 2017 Jun 22;7:4039. doi: 10.1038/s41598-017-04197-4 (PMC5481324; doi:10.1038/s41598-017-04197-4)
Supplement: Supplementary file 6 — Supplementary Table S 5 [file 41598_2017_4197_MOESM6_ESM.xls]

## Sheet: S5_archaeal diversity
Supplementary Table S5: Archaeal diversity of analyzed samples, as revealed via next generation sequencing. Sample names refer to sample number, gender (f=female, m=male), and age (separated by ".")
OTU.ID	01.f.1	22.f.4	23.m.4	26.f.5	27.m.5	19.m.6	25.m.6	45.f.12	46.f.12	49.m.19	15.m.24	05.m.27	14.m.28	16.f.28	51.m.39	31.f.43	02.m.52	34.f.52	04.m.57	40.m.62	43.m.67	Sum	Count	Domain	Phylum	Class	Order	Family	Genus	Species
																									Thaumarchaeota
denovo7948	70	140	156	5	995	698	84	25	5	0	1	1230	0	0	0	1	0	161	0	197	2	3770	15	Archaea	Thaumarchaeota	Soil group I.1b	uncultured_archaeon
denovo1863	113	56	247	10	338	1716	25	52	8	0	3	351	0	0	0	0	0	360	0	272	2	3553	14	Archaea	Thaumarchaeota	Soil group I.1b	uncultured_archaeon
denovo2177	31	251	1	2	676	601	22	0	112	0	0	697	0	0	0	30	0	56	1	347	5	2832	14	Archaea	Thaumarchaeota	Soil group I.1b	uncultured_archaeon
denovo1325	37	171	1	8	1829	89	12	0	9	1	0	469	0	0	0	23	0	43	0	134	1	2827	14	Archaea	Thaumarchaeota	Soil group I.1b	uncultured_archaeon
denovo7129	1	73	2	3	7	651	15	16	129	0	0	425	0	0	0	0	27	243	0	1107	35	2734	14	Archaea	Thaumarchaeota	Soil group I.1b
denovo3550	1	19	0	1	2	801	3	20	164	2	0	97	0	0	2	0	45	260	0	1182	44	2643	15	Archaea	Thaumarchaeota	Soil group I.1b
denovo10568	49	13	0	0	34	1163	0	2	173	0	1	26	0	0	0	4	0	93	0	375	6	1939	12	Archaea	Thaumarchaeota	Soil group I.1b	uncultured_archaeon
denovo10465	0	5	116	0	0	392	1	0	0	0	0	3	0	0	0	0	0	132	0	45	0	694	7	Archaea	Thaumarchaeota	Soil group I.1b	uncultured_archaeon
denovo5883	0	15	111	0	1	284	5	0	0	2	0	103	0	0	0	0	0	87	0	25	0	633	9	Archaea	Thaumarchaeota	Soil group I.1b	uncultured_archaeon
denovo1681	0	0	2	0	11	185	1	0	12	0	0	0	0	0	0	20	17	252	0	92	0	592	9	Archaea	Thaumarchaeota	Soil group I.1b	Candidatus_Nitrososphaera	uncultured_archaeon
denovo9933	64	22	3	2	264	0	0	0	11	0	1	0	0	0	0	0	0	34	0	111	0	512	9	Archaea	Thaumarchaeota	Soil group I.1b	uncultured_archaeon
denovo866	0	30	1	0	417	0	0	0	5	0	0	0	0	0	1	0	0	0	0	44	0	498	6	Archaea	Thaumarchaeota	Soil group I.1b	uncultured_archaeon
denovo6098	10	20	0	1	424	1	0	0	4	0	0	1	0	0	0	0	0	10	0	20	0	491	9	Archaea	Thaumarchaeota	Soil group I.1b	uncultured_archaeon
denovo6757	0	0	1	0	91	72	15	0	6	0	0	0	0	0	0	57	8	123	0	49	0	422	9	Archaea	Thaumarchaeota	Soil group I.1b	Candidatus_Nitrososphaera
denovo4453	15	20	0	2	32	128	0	0	1	0	0	102	0	0	0	3	1	12	0	30	9	355	12	Archaea	Thaumarchaeota	Soil group I.1b	uncultured_archaeon
denovo10862	0	19	0	0	1	73	0	0	0	0	0	98	0	0	0	2	0	2	0	0	0	195	6	Archaea	Thaumarchaeota	Soil group I.1b	uncultured_archaeon
denovo10532	0	38	1	0	0	30	0	0	0	0	0	115	0	0	0	6	0	1	0	0	3	194	7	Archaea	Thaumarchaeota	Soil group I.1b	uncultured_archaeon
denovo9445	0	0	0	1	164	0	0	0	0	0	0	5	0	0	0	0	0	0	0	2	0	172	4	Archaea	Thaumarchaeota	Soil group I.1b	uncultured_archaeon
denovo8750	0	0	0	0	47	1	0	0	7	0	0	0	0	0	0	0	0	0	0	83	0	138	4	Archaea	Thaumarchaeota	Soil group I.1b	uncultured_archaeon
denovo5500	0	0	0	0	0	0	0	0	0	0	0	0	0	0	1	0	0	0	0	117	0	118	2	Archaea	Thaumarchaeota	Soil group I.1b	uncultured_crenarchaeote
denovo5323	0	0	0	0	0	0	0	0	0	0	0	0	0	0	0	0	0	0	0	114	0	114	1	Archaea	Thaumarchaeota	Soil group I.1b	uncultured_crenarchaeote
denovo2070	1	27	0	0	2	12	0	0	0	0	0	63	0	0	0	1	0	0	0	1	0	107	7	Archaea	Thaumarchaeota	Soil group I.1b	uncultured_crenarchaeote
denovo5060	0	0	0	1	0	74	7	0	11	0	0	0	0	0	0	0	0	5	0	0	0	98	5	Archaea	Thaumarchaeota	Soil group I.1b	uncultured_archaeon
denovo9074	0	8	0	0	34	1	6	0	0	0	0	41	0	0	0	0	0	0	0	0	0	90	5	Archaea	Thaumarchaeota	Soil group I.1b	uncultured_archaeon
denovo11128	2	8	4	0	14	31	1	1	1	0	0	1	0	0	0	0	0	6	0	21	0	90	11	Archaea	Thaumarchaeota	Soil group I.1b	uncultured_archaeon
denovo4553	9	11	17	0	31	9	0	1	0	0	0	0	0	0	0	0	0	4	0	6	0	88	8	Archaea	Thaumarchaeota	Soil group I.1b	uncultured_archaeon
denovo1307	0	0	0	0	0	0	0	0	0	0	0	0	0	0	0	0	0	80	0	0	0	80	1	Archaea	Thaumarchaeota	Group_C3	uncultured_archaeon
denovo2611	0	0	0	0	0	3	0	0	0	0	0	0	0	0	0	0	0	0	0	73	0	76	2	Archaea	Thaumarchaeota	Soil group I.1b	uncultured_crenarchaeote
denovo8716	0	0	0	1	0	49	19	0	5	0	0	0	0	0	0	0	0	2	0	0	0	76	5	Archaea	Thaumarchaeota	Soil group I.1b	uncultured_archaeon
denovo669	0	0	0	1	67	0	0	0	0	0	0	0	0	0	0	0	0	0	0	1	0	69	3	Archaea	Thaumarchaeota	Soil group I.1b	uncultured_archaeon
denovo842	0	5	0	0	4	24	2	0	5	0	0	0	0	0	0	0	0	2	0	27	0	69	7	Archaea	Thaumarchaeota	Soil group I.1b	uncultured_archaeon
denovo10299	0	0	0	0	0	26	0	1	9	0	0	0	0	0	0	0	0	20	0	10	1	67	6	Archaea	Thaumarchaeota	Soil group I.1b	uncultured_archaeon
denovo9418	0	3	0	0	12	23	0	0	7	0	0	2	0	0	0	0	0	2	0	15	0	64	7	Archaea	Thaumarchaeota	Soil group I.1b	uncultured_archaeon
denovo865	0	0	0	0	0	0	0	0	0	0	0	0	0	0	0	0	0	58	0	0	0	58	1	Archaea	Thaumarchaeota	Group_C3	uncultured_crenarchaeote
denovo511	0	0	0	0	1	38	0	0	0	0	0	0	0	0	0	0	0	4	0	12	1	56	5	Archaea	Thaumarchaeota	Soil group I.1b	uncultured_archaeon
denovo1387	0	0	0	0	1	2	0	0	0	0	0	2	0	0	0	0	0	1	0	49	0	55	5	Archaea	Thaumarchaeota	Soil group I.1b	Candidatus_Nitrososphaera
denovo4561	0	0	0	0	0	0	0	0	0	0	0	0	0	0	0	0	0	0	0	54	0	54	1	Archaea	Thaumarchaeota	Miscellaneous_Crenarchaeotic_Group	uncultured_archaeon
denovo1678	0	0	0	0	1	3	3	0	0	0	0	27	0	0	0	0	0	8	0	11	0	53	6	Archaea	Thaumarchaeota	Soil group I.1b	uncultured_archaeon
denovo10359	2	1	0	0	15	1	0	0	1	0	0	1	0	0	0	0	0	8	0	17	0	46	8	Archaea	Thaumarchaeota	Soil group I.1b	uncultured_archaeon
denovo2136	0	2	0	0	14	0	0	0	0	0	0	26	0	0	0	1	0	0	0	0	0	43	4	Archaea	Thaumarchaeota	Soil group I.1b	uncultured_archaeon
denovo619	0	0	0	0	0	0	0	0	0	0	0	0	0	0	0	0	0	0	0	41	0	41	1	Archaea	Thaumarchaeota	Miscellaneous_Crenarchaeotic_Group	uncultured_archaeon
denovo1755	1	2	0	0	6	28	0	0	0	0	0	0	0	0	0	0	0	2	0	1	0	40	6	Archaea	Thaumarchaeota	Soil group I.1b	uncultured_archaeon
denovo7275	0	0	0	0	0	0	0	0	0	0	0	0	0	0	0	0	0	0	0	37	0	37	1	Archaea	Thaumarchaeota	Soil group I.1b	uncultured_archaeon
denovo1691	0	1	0	0	17	8	1	0	0	0	0	7	0	0	0	0	0	0	0	3	0	37	6	Archaea	Thaumarchaeota	Soil group I.1b	uncultured_archaeon
denovo7116	2	1	0	0	0	10	0	0	5	0	0	0	0	0	0	0	0	4	0	14	0	36	6	Archaea	Thaumarchaeota	Soil group I.1b	uncultured_archaeon
denovo6653	0	0	0	0	0	0	0	0	0	0	0	0	0	0	0	0	0	0	0	35	0	35	1	Archaea	Thaumarchaeota	Soil group I.1b	uncultured_archaeon
denovo5804	4	2	7	0	9	4	0	0	0	0	0	0	0	0	0	0	0	6	0	2	1	35	8	Archaea	Thaumarchaeota	Soil group I.1b	uncultured_archaeon
denovo7111	0	0	0	1	32	0	0	0	0	0	0	0	0	0	0	0	0	0	0	0	0	33	2	Archaea	Thaumarchaeota	Soil group I.1b	uncultured_archaeon
denovo8349	0	0	1	0	2	12	0	2	0	0	0	1	0	0	0	0	0	3	0	12	0	33	7	Archaea	Thaumarchaeota	Soil group I.1b	uncultured_crenarchaeote
denovo6378	1	11	0	0	1	11	1	0	0	0	0	3	0	0	0	0	0	1	0	4	0	33	8	Archaea	Thaumarchaeota	Soil group I.1b	uncultured_crenarchaeote
denovo6362	0	0	0	0	0	0	0	0	2	0	0	0	0	0	0	0	0	15	0	14	0	31	3	Archaea	Thaumarchaeota	Soil group I.1b	Candidatus_Nitrososphaera	uncultured_archaeon
denovo8891	0	0	0	0	28	1	0	0	0	0	0	0	0	0	0	0	0	0	0	1	0	30	3	Archaea	Thaumarchaeota	Soil group I.1b	uncultured_archaeon
denovo5710	0	1	0	0	12	0	1	0	0	0	0	16	0	0	0	0	0	0	0	0	0	30	4	Archaea	Thaumarchaeota	Soil group I.1b	uncultured_archaeon
denovo10703	0	0	0	0	0	1	0	0	21	0	0	7	0	0	0	0	0	0	0	0	0	29	3	Archaea	Thaumarchaeota	Soil group I.1b	uncultured_archaeon
denovo9625	1	3	5	0	19	0	0	0	0	0	0	0	0	0	0	0	0	0	0	1	0	29	5	Archaea	Thaumarchaeota	Soil group I.1b	uncultured_crenarchaeote
denovo5608	0	2	0	0	8	0	0	0	0	0	0	18	0	0	0	0	0	0	0	0	0	28	3	Archaea	Thaumarchaeota	Soil group I.1b	uncultured_archaeon
denovo10466	0	0	0	0	5	19	0	0	0	0	0	1	0	0	0	0	0	0	0	3	0	28	4	Archaea	Thaumarchaeota	Soil group I.1b	uncultured_archaeon
denovo760	1	9	0	0	7	4	0	0	0	0	0	3	0	0	0	0	0	1	0	1	0	26	7	Archaea	Thaumarchaeota	Soil group I.1b	uncultured_archaeon
denovo10156	0	0	0	0	12	0	0	0	2	0	0	0	0	0	0	0	0	4	0	7	0	25	4	Archaea	Thaumarchaeota	Soil group I.1b	Candidatus_Nitrososphaera	uncultured_archaeon
denovo9908	0	0	0	0	0	9	0	0	0	0	0	0	0	0	0	0	0	3	0	12	0	24	3	Archaea	Thaumarchaeota	Soil group I.1b	uncultured_crenarchaeote
denovo9096	0	0	0	0	0	13	0	0	3	0	0	0	0	0	0	0	0	5	0	2	1	24	5	Archaea	Thaumarchaeota	Soil group I.1b	uncultured_archaeon
denovo9558	3	0	0	0	14	0	0	0	2	0	0	0	0	0	0	0	0	1	0	4	0	24	5	Archaea	Thaumarchaeota	Soil group I.1b	uncultured_archaeon
denovo3237	0	1	0	0	22	0	0	0	0	0	0	0	0	0	0	0	0	0	0	0	0	23	2	Archaea	Thaumarchaeota	Soil group I.1b	uncultured_archaeon
denovo3263	0	0	0	0	7	15	0	0	0	0	0	0	0	0	0	0	0	0	0	1	0	23	3	Archaea	Thaumarchaeota	Soil group I.1b	uncultured_crenarchaeote
denovo7358	0	0	0	0	4	0	0	0	3	0	0	0	0	0	0	0	0	6	0	9	0	22	4	Archaea	Thaumarchaeota	Soil group I.1b	Candidatus_Nitrososphaera
denovo3659	1	4	0	0	9	2	0	1	0	0	0	1	0	0	0	0	0	4	0	0	0	22	7	Archaea	Thaumarchaeota	Soil group I.1b	uncultured_crenarchaeote
denovo3956	0	0	0	0	18	0	0	0	0	0	0	0	0	0	0	0	0	2	0	1	0	21	3	Archaea	Thaumarchaeota	Soil group I.1b	Candidatus_Nitrososphaera
denovo1530	0	4	0	0	15	0	0	0	1	0	0	0	0	0	0	0	0	1	0	0	0	21	4	Archaea	Thaumarchaeota	Soil group I.1b	uncultured_archaeon
denovo3858	0	1	1	0	8	2	0	0	0	0	0	8	0	0	0	0	0	1	0	0	0	21	6	Archaea	Thaumarchaeota	Soil group I.1b	uncultured_archaeon
denovo980	0	0	0	0	0	0	0	0	0	0	0	0	0	0	0	0	0	0	0	20	0	20	1	Archaea	Thaumarchaeota	Soil group I.1b	uncultured_archaeon
denovo8428	0	0	0	0	10	2	1	0	0	0	0	7	0	0	0	0	0	0	0	0	0	20	4	Archaea	Thaumarchaeota	Soil group I.1b	uncultured_archaeon
denovo4498	0	0	0	0	0	2	0	0	2	0	0	1	0	0	0	0	0	6	0	9	0	20	5	Archaea	Thaumarchaeota	Soil group I.1b	uncultured_archaeon
denovo4524	1	0	2	0	3	13	0	0	0	0	0	0	0	0	0	0	0	1	0	0	0	20	5	Archaea	Thaumarchaeota	Soil group I.1b	uncultured_archaeon
denovo6229	0	1	0	0	10	2	1	0	0	0	0	5	0	0	0	0	0	0	0	0	0	19	5	Archaea	Thaumarchaeota	Soil group I.1b	uncultured_archaeon
denovo6254	0	0	0	0	18	0	0	0	0	0	0	0	0	0	0	0	0	0	0	0	0	18	1	Archaea	Thaumarchaeota	Soil group I.1b	uncultured_archaeon
denovo2881	0	1	0	0	17	0	0	0	0	0	0	0	0	0	0	0	0	0	0	0	0	18	2	Archaea	Thaumarchaeota	Soil group I.1b	uncultured_archaeon
denovo2246	0	0	0	0	0	1	0	0	2	0	0	0	0	0	0	0	0	0	0	15	0	18	3	Archaea	Thaumarchaeota	Soil group I.1b	uncultured_archaeon
denovo2916	0	0	0	0	0	0	1	0	0	0	0	11	0	0	0	0	0	3	0	2	0	17	4	Archaea	Thaumarchaeota	Soil group I.1b	uncultured_archaeon
denovo5308	0	0	0	0	6	3	0	0	0	0	0	4	0	0	0	1	0	3	0	0	0	17	5	Archaea	Thaumarchaeota	Soil group I.1b	uncultured_archaeon
denovo1544	0	0	0	0	1	1	0	1	0	1	0	0	0	0	0	0	0	2	0	10	1	17	7	Archaea	Thaumarchaeota	Soil group I.1b	uncultured_archaeon
denovo3395	0	0	0	0	0	16	0	0	0	0	0	0	0	0	0	0	0	0	0	0	0	16	1	Archaea	Thaumarchaeota	Soil group I.1b	uncultured_archaeon
denovo4043	0	0	0	0	5	0	0	0	0	0	0	11	0	0	0	0	0	0	0	0	0	16	2	Archaea	Thaumarchaeota	Soil group I.1b	uncultured_archaeon
denovo7562	0	0	0	0	0	0	0	0	0	0	0	0	0	0	0	0	2	0	0	13	0	15	2	Archaea	Thaumarchaeota	Soil group I.1b	uncultured_crenarchaeote
denovo9909	0	0	0	0	2	1	0	0	1	0	0	1	0	0	0	0	0	1	0	9	0	15	6	Archaea	Thaumarchaeota	Soil group I.1b
denovo6043	0	0	0	0	0	1	0	0	3	0	0	0	0	0	0	0	0	2	0	8	0	14	4	Archaea	Thaumarchaeota	Soil group I.1b	uncultured_archaeon
denovo5835	1	2	0	1	0	8	0	0	0	0	0	0	0	0	0	0	0	0	0	2	0	14	5	Archaea	Thaumarchaeota	Soil group I.1b
denovo9314	0	1	0	0	4	0	1	0	0	0	0	7	0	0	0	0	0	0	0	1	0	14	5	Archaea	Thaumarchaeota	Soil group I.1b	uncultured_archaeon
denovo8088	0	0	0	0	12	0	0	0	0	0	0	0	0	0	0	1	0	0	0	0	0	13	2	Archaea	Thaumarchaeota	Soil group I.1b	Candidatus_Nitrososphaera	uncultured_archaeon
denovo7282	0	0	0	0	8	0	0	0	0	0	0	0	0	0	0	1	0	3	0	1	0	13	4	Archaea	Thaumarchaeota	Soil group I.1b	Candidatus_Nitrososphaera	uncultured_archaeon
denovo7740	0	0	0	0	0	2	0	0	1	0	0	0	0	0	0	0	0	2	0	8	0	13	4	Archaea	Thaumarchaeota	Soil group I.1b	uncultured_crenarchaeote
denovo10699	0	2	0	0	8	0	0	0	0	0	0	0	0	0	0	0	0	1	0	2	0	13	4	Archaea	Thaumarchaeota	Soil group I.1b	uncultured_archaeon
denovo8673	0	0	0	0	0	0	0	0	0	0	0	12	0	0	0	0	0	0	0	0	0	12	1	Archaea	Thaumarchaeota	Soil group I.1b	uncultured_archaeon
denovo2629	0	0	0	0	5	7	0	0	0	0	0	0	0	0	0	0	0	0	0	0	0	12	2	Archaea	Thaumarchaeota	Soil group I.1b	uncultured_archaeon
denovo2994	0	0	0	0	0	5	0	0	1	0	0	0	0	0	0	0	0	0	0	6	0	12	3	Archaea	Thaumarchaeota	Soil group I.1b	uncultured_archaeon
denovo8837	0	0	0	0	0	3	0	0	1	0	0	0	0	0	0	0	0	1	0	7	0	12	4	Archaea	Thaumarchaeota	Soil group I.1b	uncultured_archaeon
denovo9671	0	0	0	0	0	0	0	0	11	0	0	0	0	0	0	0	0	0	0	0	0	11	1	Archaea	Thaumarchaeota	Soil group I.1b	uncultured_archaeon
denovo474	0	0	0	0	8	0	0	0	3	0	0	0	0	0	0	0	0	0	0	0	0	11	2	Archaea	Thaumarchaeota	Soil group I.1b	uncultured_archaeon
denovo6251	0	0	0	0	7	0	0	0	0	0	0	4	0	0	0	0	0	0	0	0	0	11	2	Archaea	Thaumarchaeota	Soil group I.1b	uncultured_archaeon
denovo7576	0	0	0	0	0	3	0	0	0	0	0	0	0	0	0	0	0	1	0	7	0	11	3	Archaea	Thaumarchaeota	Soil group I.1b	uncultured_archaeon
denovo8977	0	0	0	0	0	0	0	0	1	0	0	0	0	0	0	0	0	1	0	9	0	11	3	Archaea	Thaumarchaeota	Soil group I.1b	uncultured_archaeon
denovo4577	0	0	0	0	10	0	0	0	0	0	0	0	0	0	0	0	0	0	0	0	0	10	1	Archaea	Thaumarchaeota	Soil group I.1b	uncultured_archaeon
denovo8111	0	0	0	0	0	0	0	0	0	0	0	0	0	0	0	0	0	0	0	10	0	10	1	Archaea	Thaumarchaeota	Soil group I.1b	uncultured_crenarchaeote
denovo10313	0	0	0	0	10	0	0	0	0	0	0	0	0	0	0	0	0	0	0	0	0	10	1	Archaea	Thaumarchaeota	Soil group I.1b	uncultured_archaeon
denovo4822	0	0	0	0	0	2	0	0	0	0	0	2	0	0	0	0	0	0	0	6	0	10	3	Archaea	Thaumarchaeota	Soil group I.1b	uncultured_archaeon
denovo7006	0	0	0	0	6	1	0	0	0	0	0	3	0	0	0	0	0	0	0	0	0	10	3	Archaea	Thaumarchaeota	Soil group I.1b	uncultured_archaeon
denovo10234	0	0	0	0	0	0	0	0	0	0	0	0	0	0	0	0	0	0	0	9	0	9	1	Archaea	Thaumarchaeota	Soil group I.1b	uncultured_crenarchaeote
denovo5080	0	0	0	0	1	0	0	0	1	0	0	0	0	0	0	0	0	6	0	1	0	9	4	Archaea	Thaumarchaeota	Soil group I.1b	Candidatus_Nitrososphaera	uncultured_archaeon
denovo53	0	0	0	0	0	0	0	0	0	0	0	0	0	0	0	0	0	0	0	8	0	8	1	Archaea	Thaumarchaeota	Soil group I.1b	uncultured_archaeon
denovo658	0	0	0	0	8	0	0	0	0	0	0	0	0	0	0	0	0	0	0	0	0	8	1	Archaea	Thaumarchaeota	Soil group I.1b	uncultured_archaeon
denovo1922	0	0	0	0	8	0	0	0	0	0	0	0	0	0	0	0	0	0	0	0	0	8	1	Archaea	Thaumarchaeota	Soil group I.1b	uncultured_archaeon
denovo5282	0	0	0	0	0	0	0	0	0	0	0	0	0	0	0	0	0	0	0	8	0	8	1	Archaea	Thaumarchaeota	Miscellaneous_Crenarchaeotic_Group	uncultured_archaeon
denovo1680	0	0	0	0	0	0	0	0	0	0	0	6	0	0	0	0	0	0	0	2	0	8	2	Archaea	Thaumarchaeota	Soil group I.1b	uncultured_archaeon
denovo1667	0	0	0	0	0	0	0	0	0	0	0	0	0	0	0	0	0	0	0	7	0	7	1	Archaea	Thaumarchaeota	Soil group I.1b	uncultured_archaeon
denovo5504	0	0	0	0	7	0	0	0	0	0	0	0	0	0	0	0	0	0	0	0	0	7	1	Archaea	Thaumarchaeota	Soil group I.1b	uncultured_archaeon
denovo8531	0	0	0	0	7	0	0	0	0	0	0	0	0	0	0	0	0	0	0	0	0	7	1	Archaea	Thaumarchaeota	Soil group I.1b	uncultured_archaeon
denovo3252	0	0	0	0	0	0	0	0	0	0	0	0	0	0	0	0	0	0	0	6	0	6	1	Archaea	Thaumarchaeota	Soil group I.1b	uncultured_archaeon
denovo3954	0	0	0	0	6	0	0	0	0	0	0	0	0	0	0	0	0	0	0	0	0	6	1	Archaea	Thaumarchaeota	Soil group I.1b	uncultured_euryarchaeote
denovo4302	0	0	0	0	0	0	0	0	0	0	0	0	0	0	0	0	0	0	0	6	0	6	1	Archaea	Thaumarchaeota	Soil group I.1b	uncultured_archaeon
denovo5428	0	0	0	0	0	6	0	0	0	0	0	0	0	0	0	0	0	0	0	0	0	6	1	Archaea	Thaumarchaeota	Soil group I.1b	uncultured_crenarchaeote
denovo5470	0	0	0	0	0	6	0	0	0	0	0	0	0	0	0	0	0	0	0	0	0	6	1	Archaea	Thaumarchaeota	Soil group I.1b	uncultured_archaeon
denovo5898	0	0	0	0	0	0	0	0	0	0	0	0	0	0	0	0	0	6	0	0	0	6	1	Archaea	Thaumarchaeota	South_African_Gold_Mine_Gp_1(SAGMCG-1)	uncultured_archaeon
denovo6453	0	0	0	0	0	0	0	0	0	0	0	6	0	0	0	0	0	0	0	0	0	6	1	Archaea	Thaumarchaeota	Soil group I.1b	uncultured_archaeon
denovo7907	0	0	0	0	0	0	0	0	0	0	0	0	0	0	0	0	0	0	0	6	0	6	1	Archaea	Thaumarchaeota	Soil group I.1b	uncultured_crenarchaeote
																									Crenarchaeota
denovo2983	0	0	0	0	0	0	0	0	0	0	0	0	0	0	39	0	0	0	0	0	0	39	1	Archaea	Crenarchaeota	Thermoprotei	Desulfurococcales	Desulfurococcaceae	Ignicoccus	uncultured_archaeon
denovo922	0	0	0	0	0	0	0	0	0	0	0	0	0	0	23	0	0	0	0	1	0	24	2	Archaea	Crenarchaeota	Thermoprotei	Desulfurococcales	Desulfurococcaceae	Ignicoccus	uncultured_archaeon
																									Euryarchaeota
denovo3697	27	1	0	0	16	0	1	0	0	0	0	0	0	0	5	0	0	436	0	1819	11	2316	8	Archaea	Euryarchaeota	Methanomicrobia	Methanosarcinales	Methanosarcinaceae	Methanosarcina
denovo1165	21	17	0	0	116	0	1	0	0	0	0	0	0	0	0	0	0	372	1	1229	7	1764	8	Archaea	Euryarchaeota	Methanomicrobia	Methanosarcinales	Methanosarcinaceae	Methanosarcina
denovo7460	0	0	0	0	0	0	0	1	1	1	0	0	0	0	0	2	0	0	1	1414	0	1420	6	Archaea	Euryarchaeota	Halobacteria	Halobacteriales	Halobacteriaceae	Halococcus	uncultured_archaeon
denovo5014	0	0	0	0	0	1	0	0	0	5	0	0	0	0	2	0	0	0	0	1245	0	1253	4	Archaea	Euryarchaeota	Halobacteria	Halobacteriales	Halobacteriaceae	Halococcus	uncultured_archaeon
denovo6682	0	0	0	0	0	209	6	0	0	0	0	0	0	0	1	0	0	0	0	463	0	679	4	Archaea	Euryarchaeota	Halobacteria	Halobacteriales	Halobacteriaceae	Halalkalicoccus
denovo1906	0	0	0	1	0	145	16	0	0	1	0	0	0	0	0	1	0	0	0	502	0	666	6	Archaea	Euryarchaeota	Halobacteria	Halobacteriales	Halobacteriaceae	Halalkalicoccus
denovo2030	0	152	0	21	0	0	0	0	0	0	0	0	0	0	0	117	0	0	0	0	0	290	3	Archaea	Euryarchaeota	Halobacteria	Halobacteriales	Halobacteriaceae	Halococcus	uncultured_archaeon
denovo2567	0	0	0	0	0	0	0	48	0	0	0	0	0	0	217	0	0	0	0	0	0	265	2	Archaea	Euryarchaeota	Halobacteria	Halobacteriales	Deep_Sea_Hydrothermal_Vent_Gp_6(DHVEG-6)	uncultured_archaeon
denovo6112	0	0	0	0	0	0	0	50	0	0	0	0	0	0	135	0	0	0	0	2	0	187	3	Archaea	Euryarchaeota	Halobacteria	Halobacteriales	Deep_Sea_Hydrothermal_Vent_Gp_6(DHVEG-6)	uncultured_archaeon
denovo798	0	0	0	0	0	0	0	0	0	0	0	0	0	0	0	0	0	0	0	178	0	178	1	Archaea	Euryarchaeota	Methanobacteria	Methanobacteriales	Methanobacteriaceae	Methanosphaera
denovo1395	0	0	0	0	0	0	0	0	0	0	0	0	0	0	3	0	0	0	0	147	0	150	2	Archaea	Euryarchaeota	Halobacteria	Halobacteriales	Halobacteriaceae
denovo1042	0	0	0	0	149	0	0	0	0	0	0	0	0	0	0	0	0	0	0	0	0	149	1	Archaea	Euryarchaeota	Halobacteria	Halobacteriales	Deep_Sea_Hydrothermal_Vent_Gp_6(DHVEG-6)	uncultured_euryarchaeote
denovo9359	0	0	0	0	0	0	0	0	0	0	0	0	0	0	0	0	0	0	0	140	0	140	1	Archaea	Euryarchaeota	Methanobacteria	Methanobacteriales	Methanobacteriaceae	Methanosphaera
denovo10212	0	0	0	0	0	0	0	1	0	0	0	0	0	0	0	0	0	0	0	136	0	137	2	Archaea	Euryarchaeota	Halobacteria	Halobacteriales	Halobacteriaceae
denovo6475	0	0	123	0	0	0	0	0	0	0	0	0	0	0	0	0	0	0	0	0	0	123	1	Archaea	Euryarchaeota	Methanomicrobia	Methanocellales	Methanocellaceae	Rice_Cluster_I
denovo3585	0	0	0	0	0	86	0	0	29	0	0	0	0	0	0	0	0	0	0	0	0	115	2	Archaea	Euryarchaeota	Thermoplasmata	Thermoplasmatales	Marine_Group_II	uncultured_archaeon
denovo1861	0	0	0	0	0	63	0	0	36	0	0	0	0	0	0	0	0	0	0	0	0	99	2	Archaea	Euryarchaeota	Thermoplasmata	Thermoplasmatales	Marine_Group_II	uncultured_archaeon
denovo3288	0	0	0	0	0	0	1	0	0	0	0	0	0	0	0	0	0	96	0	0	0	97	2	Archaea	Euryarchaeota	Methanomicrobia	Methanosarcinales	Methanosarcinaceae	Methanosarcina	uncultured_archaeon
denovo10381	0	0	0	0	0	0	0	0	15	0	0	0	0	2	0	0	0	0	0	69	9	95	4	Archaea	Euryarchaeota	Methanobacteria	Methanobacteriales	Methanobacteriaceae	Methanobrevibacter	uncultured_archaeon
denovo3694	0	22	0	34	0	0	0	0	0	1	0	0	0	0	0	36	0	0	0	0	0	93	4	Archaea	Euryarchaeota	Halobacteria	Halobacteriales	Halobacteriaceae	Halococcus	uncultured_archaeon
denovo1109	0	0	86	0	0	0	0	0	0	0	0	0	0	0	0	0	0	0	0	0	0	86	1	Archaea	Euryarchaeota	Methanomicrobia	Methanocellales	Methanocellaceae	Rice_Cluster_I	uncultured_archaeon
denovo2091	0	0	0	0	0	0	0	0	13	0	0	0	0	1	0	0	0	0	0	61	7	82	4	Archaea	Euryarchaeota	Methanobacteria	Methanobacteriales	Methanobacteriaceae	Methanobrevibacter	uncultured_archaeon
denovo5294	0	0	0	0	0	0	0	0	0	0	0	0	0	0	0	0	0	0	0	72	0	72	1	Archaea	Euryarchaeota	Halobacteria	Halobacteriales	Halobacteriaceae	Natrinema
denovo6397	0	0	1	0	0	0	0	0	0	0	0	0	0	0	0	0	0	0	0	71	0	72	2	Archaea	Euryarchaeota	Methanomicrobia	Methanocellales	Methanocellaceae	Rice_Cluster_I	uncultured_archaeon
denovo4004	0	0	0	0	0	0	0	0	0	0	0	0	0	0	0	0	0	0	0	59	0	59	1	Archaea	Euryarchaeota	Halobacteria	Halobacteriales	Halobacteriaceae	Natrinema
denovo2388	0	0	0	0	0	0	0	0	0	0	0	0	0	0	0	0	0	56	0	0	0	56	1	Archaea	Euryarchaeota	Methanomicrobia	Methanosarcinales	Methanosarcinaceae	Methanosarcina	uncultured_archaeon
denovo9329	0	0	0	0	2	3	0	2	1	19	0	0	0	1	9	1	0	5	1	11	0	55	11	Archaea	Euryarchaeota	Halobacteria	Halobacteriales	SM1K20
denovo3765	0	2	6	0	1	2	0	6	3	5	2	6	0	2	0	3	0	2	10	1	0	51	14	Archaea	Euryarchaeota	Halobacteria	Halobacteriales	SM1K20	uncultured_euryarchaeote
denovo6245	0	0	0	0	0	0	0	0	0	0	0	0	0	0	0	0	0	0	0	49	0	49	1	Archaea	Euryarchaeota	Halobacteria	Halobacteriales	Halobacteriaceae	Halococcus
denovo7473	0	0	0	0	0	0	0	0	0	0	0	0	0	0	0	0	0	0	0	48	0	48	1	Archaea	Euryarchaeota	Halobacteria	Halobacteriales	Halobacteriaceae	Halococcus
denovo3682	31	0	0	0	0	0	0	0	5	0	0	0	0	0	0	0	11	0	0	0	0	47	3	Archaea	Euryarchaeota	Thermococci	Thermococcales	Thermococcaceae	Pyrococcus
denovo923	31	0	0	0	0	0	0	0	6	0	0	0	0	0	0	0	9	0	0	0	0	46	3	Archaea	Euryarchaeota	Thermococci	Thermococcales	Thermococcaceae	Pyrococcus
denovo9768	0	0	0	0	0	43	0	0	0	0	0	0	0	0	0	0	0	0	0	0	0	43	1	Archaea	Euryarchaeota	Methanobacteria	Methanobacteriales	Methanobacteriaceae	Methanobacterium
denovo7288	0	0	0	0	0	0	0	0	0	0	0	0	0	0	0	0	0	0	0	42	0	42	1	Archaea	Euryarchaeota	Halobacteria	Halobacteriales	Halobacteriaceae	Halalkalicoccus
denovo2427	0	0	0	0	0	0	0	0	0	0	0	0	0	0	2	0	0	0	0	39	0	41	2	Archaea	Euryarchaeota	Methanomicrobia	Methanomicrobiales	Methanomicrobiaceae	Methanoculleus
denovo9953	0	0	0	0	0	0	0	0	0	0	0	0	0	0	0	0	0	0	0	40	0	40	1	Archaea	Euryarchaeota	Methanobacteria	Methanobacteriales	Methanobacteriaceae	Methanobrevibacter	uncultured_archaeon
denovo7772	0	0	0	0	37	0	0	0	0	0	0	0	0	0	0	0	0	0	0	0	0	37	1	Archaea	Euryarchaeota	Halobacteria	Halobacteriales	Deep_Sea_Hydrothermal_Vent_Gp_6(DHVEG-6)	uncultured_euryarchaeote
denovo4660	2	16	0	0	0	0	0	0	0	0	0	0	0	0	0	0	0	17	0	0	0	35	3	Archaea	Euryarchaeota	Methanomicrobia	Methanosarcinales	Methanosarcinaceae	Methanosarcina	uncultured_archaeon
denovo984	0	0	0	0	0	0	0	0	0	0	0	0	0	0	0	0	0	0	0	33	0	33	1	Archaea	Euryarchaeota	Methanomicrobia	Methanomicrobiales	Methanomicrobiaceae	Methanoculleus
denovo10414	0	0	0	0	0	0	0	1	0	0	0	0	0	0	0	0	0	0	0	32	0	33	2	Archaea	Euryarchaeota	Methanomicrobia	Methanocellales	Methanocellaceae	Rice_Cluster_I	uncultured_archaeon
denovo1270	0	0	0	0	0	32	0	0	0	0	0	0	0	0	0	0	0	0	0	0	0	32	1	Archaea	Euryarchaeota	Methanobacteria	Methanobacteriales	Methanobacteriaceae	Methanobacterium
denovo1897	0	0	0	0	0	0	0	0	0	0	0	0	0	0	0	0	0	0	0	27	0	27	1	Archaea	Euryarchaeota	Methanobacteria	Methanobacteriales	Methanobacteriaceae	Methanobrevibacter	uncultured_archaeon
denovo10319	0	0	0	0	0	1	0	0	0	0	0	0	0	0	0	0	0	0	0	25	0	26	2	Archaea	Euryarchaeota	Halobacteria	Halobacteriales	Halobacteriaceae	Halococcus	uncultured_archaeon
denovo2272	0	0	0	0	0	0	0	0	0	0	0	0	0	0	0	0	0	25	0	0	0	25	1	Archaea	Euryarchaeota	Halobacteria	Halobacteriales	Deep_Sea_Hydrothermal_Vent_Gp_6(DHVEG-6)	uncultured_archaeon
denovo9972	0	0	0	0	0	0	0	0	0	0	0	0	0	0	0	0	0	23	0	0	0	23	1	Archaea	Euryarchaeota	Halobacteria	Halobacteriales	Deep_Sea_Hydrothermal_Vent_Gp_6(DHVEG-6)	uncultured_archaeon
denovo2189	0	4	0	0	0	0	0	0	0	0	0	0	0	0	0	0	0	19	0	0	0	23	2	Archaea	Euryarchaeota	Methanomicrobia	Methanosarcinales	Methanosarcinaceae	Methanosarcina	uncultured_archaeon
denovo9086	0	0	0	0	0	0	0	0	0	0	0	0	0	0	0	0	0	0	0	21	0	21	1	Archaea	Euryarchaeota	Methanomicrobia	Methanosarcinales	Methanosarcinaceae	Methanosarcina
denovo4841	0	0	0	0	0	0	0	0	0	0	0	0	0	0	0	0	0	20	0	0	0	20	1	Archaea	Euryarchaeota	Methanobacteria	Methanobacteriales	Methanobacteriaceae	Methanobacterium
denovo8683	0	0	0	0	0	0	0	0	0	0	0	0	0	0	0	0	0	19	0	0	0	19	1	Archaea	Euryarchaeota	Halobacteria	Halobacteriales	Deep_Sea_Hydrothermal_Vent_Gp_6(DHVEG-6)	uncultured_archaeon
denovo2008	0	0	0	0	0	0	0	0	0	0	0	0	0	0	0	0	0	1	0	18	0	19	2	Archaea	Euryarchaeota	Methanomicrobia	Methanosarcinales	Methanosarcinaceae	Methanosarcina	uncultured_archaeon
denovo1137	0	0	0	0	0	0	0	0	0	0	0	0	0	0	0	0	0	17	0	0	0	17	1	Archaea	Euryarchaeota	Methanobacteria	Methanobacteriales	Methanobacteriaceae	Methanobacterium
denovo1445	0	0	0	0	0	0	0	0	0	0	0	0	0	0	0	0	0	16	0	0	0	16	1	Archaea	Euryarchaeota	Halobacteria	Halobacteriales	Deep_Sea_Hydrothermal_Vent_Gp_6(DHVEG-6)	uncultured_archaeon
denovo4064	15	0	0	0	0	0	0	0	0	0	0	0	0	0	0	0	0	1	0	0	0	16	2	Archaea	Euryarchaeota	Methanomicrobia	Methanosarcinales	Methanosarcinaceae	Methanosarcina	uncultured_archaeon
denovo10636	0	0	0	0	0	0	0	0	0	13	0	0	0	0	0	0	0	0	0	0	0	13	1	Archaea	Euryarchaeota	Halobacteria	Halobacteriales	Deep_Sea_Hydrothermal_Vent_Gp_6(DHVEG-6)	uncultured_archaeon
denovo1932	0	0	0	0	0	0	0	0	0	0	0	0	0	0	0	0	0	0	0	12	0	12	1	Archaea	Euryarchaeota	Halobacteria	Halobacteriales	Halobacteriaceae	Halococcus	uncultured_archaeon
denovo6673	0	0	0	0	0	0	0	0	0	0	0	0	0	0	0	0	0	0	0	12	0	12	1	Archaea	Euryarchaeota	Halobacteria	Halobacteriales	Halobacteriaceae
denovo907	0	0	0	0	0	0	0	0	0	0	0	0	0	0	0	0	0	11	0	0	0	11	1	Archaea	Euryarchaeota	Methanomicrobia	Methanosarcinales	Methanosarcinaceae	Methanosarcina	uncultured_archaeon
denovo1485	0	0	0	0	0	0	0	0	0	0	0	0	0	0	0	0	0	0	0	11	0	11	1	Archaea	Euryarchaeota	Halobacteria	Halobacteriales	Halobacteriaceae	Halococcus	uncultured_archaeon
denovo7410	0	0	0	0	0	0	0	0	0	0	0	0	0	0	0	0	0	11	0	0	0	11	1	Archaea	Euryarchaeota	Methanomicrobia	Methanosarcinales	Methanosarcinaceae	Methanosarcina
denovo1969	0	0	0	0	0	0	0	0	0	0	0	0	0	0	0	0	0	0	0	9	0	9	1	Archaea	Euryarchaeota	Halobacteria	Halobacteriales	Halobacteriaceae	uncultured	Natronobacterium
denovo11196	0	0	0	0	0	0	0	0	0	0	0	0	0	0	0	0	0	9	0	0	0	9	1	Archaea	Euryarchaeota	Methanomicrobia	Methanosarcinales	Methanosarcinaceae	Methanosarcina	uncultured_archaeon
denovo1999	0	0	0	0	0	0	0	0	0	0	0	0	0	0	0	0	0	0	0	9	0	9	1	Archaea	Euryarchaeota	Halobacteria	Halobacteriales	Miscellaneous_Euryarchaeotic_Group(MEG)	uncultured_archaeon
denovo4041	0	0	0	0	0	0	0	0	0	0	0	0	0	0	0	0	0	0	0	7	2	9	2	Archaea	Euryarchaeota	Methanobacteria	Methanobacteriales	Methanobacteriaceae	Methanobrevibacter
denovo5788	0	0	0	0	0	0	0	0	0	0	0	0	0	0	0	0	0	0	0	2	7	9	2	Archaea	Euryarchaeota	Halobacteria	Halobacteriales	Deep_Sea_Hydrothermal_Vent_Gp_6(DHVEG-6)	uncultured_euryarchaeote
denovo738	0	0	0	0	0	0	0	0	0	0	0	0	0	0	0	0	0	0	0	8	0	8	1	Archaea	Euryarchaeota	Methanomicrobia	Methanosarcinales	Methanosarcinaceae	Methanosarcina
denovo4003	0	0	0	0	0	0	0	0	0	0	0	0	0	0	0	0	0	0	0	0	8	8	1	Archaea	Euryarchaeota	Halobacteria	Halobacteriales	Deep_Sea_Hydrothermal_Vent_Gp_6(DHVEG-6)	uncultured_euryarchaeote
denovo7142	0	0	0	0	0	0	0	0	0	0	0	0	0	0	0	0	0	0	0	8	0	8	1	Archaea	Euryarchaeota	Methanomicrobia	Methanosarcinales	Methanosarcinaceae	Methanosarcina
denovo348	0	0	0	0	0	0	0	0	0	0	0	0	0	0	0	0	0	0	0	6	0	6	1	Archaea	Euryarchaeota	Halobacteria	Halobacteriales	Halobacteriaceae	uncultured	Natronobacterium
denovo3997	0	0	0	0	0	0	0	0	0	0	0	0	0	0	0	0	0	6	0	0	0	6	1	Archaea	Euryarchaeota	Methanomicrobia	Methanosarcinales	Methanosarcinaceae	Methanosarcina	uncultured_archaeon
denovo6941	0	0	0	0	0	0	0	0	0	0	0	0	0	0	0	0	0	0	0	6	0	6	1	Archaea	Euryarchaeota	Halobacteria	Halobacteriales	Halobacteriaceae	Halalkalicoccus
denovo2123	0	0	0	0	0	0	0	0	0	0	0	0	0	0	0	0	0	0	0	5	0	5	1	Archaea	Euryarchaeota	Halobacteria	Halobacteriales	Miscellaneous_Euryarchaeotic_Group(MEG)	uncultured_archaeon
reads, sum	548	1220	895	96	6292	7990	253	231	860	51	8	4036	0	6	440	311	120	3329	14	13135	163
																						28246
number of OTUs	30	48	23	18	81	75	28	18	49	11	5	47	0	4	13	20	8	80	5	123	21
