# Supplementary material for: Human age and skin physiology shape diversity and abundance of Archaea on skin
Source: Sci Rep. 2017 Jun 22;7:4039. doi: 10.1038/s41598-017-04197-4 (PMC5481324; doi:10.1038/s41598-017-04197-4)
Supplement: Supplementary file 7 — Supplementary Table S 6 [file 41598_2017_4197_MOESM7_ESM.xls]

## Sheet: S6_bacterial diversity
Supplementary Table S6: Bacterial composition of two samples, as revealed via next generation sequencing. Sample names refer to sample number, gender (f=female, m=male), and age (separated by ".")
OTU.ID	45.f.12.bac	49.m.19.bac	count	taxonomy
denovo3374	48742	1639	50381	Bacteria _Firmicutes _Bacilli _Bacillales _Staphylococcaceae _Staphylococcus _uncultured_bacterium
denovo5096	24510	960	25470	Bacteria _Firmicutes _Bacilli _Bacillales _Staphylococcaceae _Staphylococcus _uncultured_bacterium
denovo5058	1	10025	10026	Bacteria _Proteobacteria _Gammaproteobacteria _Pseudomonadales _Moraxellaceae _Moraxella _Moraxella_sp._BB37
denovo11162	0	4653	4653	Bacteria _Proteobacteria _Gammaproteobacteria _Pseudomonadales _Moraxellaceae
denovo1241	2	1390	1392	Bacteria _Actinobacteria _Corynebacteriales _Corynebacteriaceae _Corynebacterium
denovo9975	0	675	675	Bacteria _Actinobacteria _Corynebacteriales _Corynebacteriaceae _Corynebacterium _uncultured_bacterium
denovo9466	422	27	449	Bacteria _Firmicutes _Bacilli _Bacillales _Staphylococcaceae _Staphylococcus
denovo4014	349	75	424	Bacteria _Firmicutes _Bacilli _Bacillales _Staphylococcaceae _Staphylococcus
denovo8518	330	14	344	Bacteria _Firmicutes _Bacilli _Bacillales _Staphylococcaceae _Staphylococcus _uncultured_bacterium
denovo6615	298	7	305	Bacteria _Firmicutes _Bacilli _Bacillales _Staphylococcaceae _Staphylococcus
denovo3322	0	303	303	Bacteria _Actinobacteria _Corynebacteriales _Corynebacteriaceae _Corynebacterium
denovo10577	247	27	274	Bacteria _Firmicutes _Bacilli _Bacillales _Staphylococcaceae _Staphylococcus _uncultured_organism
denovo6728	245	23	268	Bacteria _Firmicutes _Bacilli _Bacillales _Staphylococcaceae _Staphylococcus
denovo7374	190	34	224	Bacteria _Firmicutes _Bacilli _Bacillales _Staphylococcaceae _Staphylococcus _Staphylococcus_epidermidis
denovo8231	195	2	197	Bacteria _Firmicutes _Bacilli _Bacillales _Staphylococcaceae _Staphylococcus _Staphylococcus_epidermidis
denovo3377	137	53	190	Bacteria _Actinobacteria _Corynebacteriales _Corynebacteriaceae _Corynebacterium
denovo1910	0	177	177	Bacteria _Actinobacteria _Corynebacteriales _Corynebacteriaceae _Corynebacterium
denovo2212	151	5	156	Bacteria _Firmicutes _Bacilli _Bacillales _Staphylococcaceae _Staphylococcus
denovo633	131	3	134	Bacteria _Firmicutes _Bacilli _Bacillales _Staphylococcaceae _Staphylococcus _uncultured_bacterium
denovo6551	5	124	129	Bacteria _Actinobacteria _Propionibacteriales _Propionibacteriaceae _Propionibacterium
denovo8150	118	3	121	Bacteria _Firmicutes _Bacilli _Bacillales _Staphylococcaceae _Staphylococcus
denovo8463	106	10	116	Bacteria _Firmicutes _Bacilli _Bacillales _Staphylococcaceae _Staphylococcus
denovo5454	87	16	103	Bacteria _Firmicutes _Bacilli _Bacillales _Staphylococcaceae _Staphylococcus
denovo1486	0	93	93	Bacteria _Proteobacteria _Gammaproteobacteria _Pseudomonadales _Moraxellaceae _Moraxella _Moraxella_sp._BB37
denovo6097	91	0	91	Bacteria _Firmicutes _Bacilli _Bacillales _Staphylococcaceae _Staphylococcus _uncultured_bacterium
denovo10698	49	30	79	Bacteria _Firmicutes _Bacilli _Bacillales _Staphylococcaceae _Staphylococcus
denovo2313	21	57	78	Bacteria _Firmicutes _Bacilli _Bacillales _Staphylococcaceae _Staphylococcus
denovo1489	55	22	77	Bacteria _Actinobacteria _Corynebacteriales _Corynebacteriaceae _Corynebacterium
denovo1508	75	2	77	Bacteria _Firmicutes _Bacilli _Bacillales _Staphylococcaceae _Staphylococcus _uncultured_bacterium
denovo7419	0	76	76	Bacteria _Actinobacteria _Corynebacteriales _Corynebacteriaceae _Corynebacterium
denovo1118	1	67	68	Bacteria _Actinobacteria _Propionibacteriales _Propionibacteriaceae _Propionibacterium _uncultured_bacterium
denovo4393	65	2	67	Bacteria _Firmicutes _Bacilli _Bacillales _Staphylococcaceae _Staphylococcus _Staphylococcus_epidermidis
denovo7009	1	66	67	Bacteria _Actinobacteria _Corynebacteriales _Corynebacteriaceae _uncultured
denovo8993	0	66	66	Unassigned
denovo9553	56	7	63	Bacteria _Firmicutes _Bacilli _Bacillales _Staphylococcaceae _Staphylococcus _uncultured_Staphylococcus_sp.
denovo4127	0	62	62	Bacteria _Proteobacteria _Gammaproteobacteria _Pseudomonadales _Moraxellaceae _Moraxella _Moraxella_sp._BB37
denovo7203	48	11	59	Bacteria _Firmicutes _Bacilli _Bacillales _Staphylococcaceae _Staphylococcus _uncultured_Staphylococcus_sp.
denovo2457	54	4	58	Bacteria _Firmicutes _Bacilli _Bacillales _Staphylococcaceae _Staphylococcus _uncultured_bacterium
denovo4265	0	55	55	Bacteria _Proteobacteria _Gammaproteobacteria _Pseudomonadales _Moraxellaceae _Moraxella _Moraxella_sp._BB37
denovo11	0	54	54	Bacteria _Proteobacteria _Gammaproteobacteria _Pseudomonadales _Moraxellaceae _Moraxella _Moraxella_sp._BB37
denovo6573	0	51	51	Bacteria _Proteobacteria _Gammaproteobacteria _Pseudomonadales _Moraxellaceae _Moraxella _Moraxella_sp._BB37
denovo138	0	50	50	Bacteria _Proteobacteria _Gammaproteobacteria _Pseudomonadales _Moraxellaceae _Moraxella _Moraxella_sp._BB37
denovo1904	43	6	49	Bacteria _Firmicutes _Bacilli _Bacillales _Staphylococcaceae _Staphylococcus
denovo2925	46	0	46	Bacteria _Firmicutes _Bacilli _Bacillales _Staphylococcaceae _Staphylococcus _Staphylococcus_epidermidis
denovo4911	0	45	45	Bacteria _Proteobacteria _Gammaproteobacteria _Pseudomonadales _Moraxellaceae _Moraxella _Moraxella_sp._BB37
denovo5562	4	41	45	Bacteria _Firmicutes _Bacilli _Bacillales _Staphylococcaceae _Staphylococcus
denovo6369	43	0	43	Bacteria _Firmicutes _Bacilli _Bacillales _Staphylococcaceae _Staphylococcus
denovo7077	37	5	42	Bacteria _Firmicutes _Bacilli _Bacillales _Staphylococcaceae _Staphylococcus _Staphylococcus_epidermidis
denovo5360	34	7	41	Bacteria _Firmicutes _Bacilli _Bacillales _Staphylococcaceae _Staphylococcus _Staphylococcus_epidermidis
denovo6777	0	41	41	Bacteria _Actinobacteria _Corynebacteriales _Corynebacteriaceae _Corynebacterium
denovo3196	38	2	40	Bacteria _Firmicutes _Bacilli _Bacillales _Staphylococcaceae _Staphylococcus _uncultured_bacterium
denovo4650	34	3	37	Bacteria _Firmicutes _Bacilli _Bacillales _Staphylococcaceae _Staphylococcus _uncultured_Staphylococcus_sp.
denovo5240	2	35	37	Bacteria _Actinobacteria _Corynebacteriales _Corynebacteriaceae _Corynebacterium _Corynebacterium_striatum
denovo5440	0	37	37	Bacteria _Actinobacteria _Corynebacteriales _Corynebacteriaceae _Corynebacterium _uncultured_Corynebacterium_sp.
denovo9607	0	37	37	Bacteria _Proteobacteria _Gammaproteobacteria _Pseudomonadales _Moraxellaceae _Moraxella _Moraxella_sp._BB37
denovo11139	0	37	37	Bacteria _Firmicutes _Bacilli _Bacillales _Staphylococcaceae _Staphylococcus _uncultured_bacterium
denovo7639	34	2	36	Unassigned
denovo5315	9	26	35	Unassigned
denovo6929	0	35	35	Bacteria _Actinobacteria _Corynebacteriales _Corynebacteriaceae _uncultured
denovo7375	27	7	34	Bacteria _Firmicutes _Bacilli _Bacillales _Staphylococcaceae _Staphylococcus
denovo5101	12	19	31	Bacteria _Firmicutes _Bacilli _Bacillales _Staphylococcaceae _Staphylococcus _uncultured_bacterium
denovo6631	0	30	30	Unassigned
denovo3403	25	3	28	Bacteria _Firmicutes _Bacilli _Bacillales _Staphylococcaceae _Staphylococcus _uncultured_bacterium
denovo5505	0	28	28	Bacteria _Proteobacteria _Gammaproteobacteria _Pseudomonadales _Moraxellaceae _Moraxella _Moraxella_sp._BB37
denovo7828	0	28	28	Bacteria _Proteobacteria _Gammaproteobacteria _Pseudomonadales _Moraxellaceae _Moraxella _Moraxella_sp._BB37
denovo5459	0	27	27	Bacteria _Actinobacteria _Corynebacteriales _Corynebacteriaceae _Corynebacterium
denovo7239	23	4	27	Bacteria _Firmicutes _Bacilli _Bacillales _Staphylococcaceae _Staphylococcus _Staphylococcus_aureus
denovo1574	21	5	26	Bacteria _Firmicutes _Bacilli _Bacillales _Staphylococcaceae _Staphylococcus _Staphylococcus_epidermidis
denovo10412	26	0	26	Bacteria _Firmicutes _Bacilli _Bacillales _Staphylococcaceae _Staphylococcus
denovo8789	0	25	25	Bacteria _Actinobacteria _Corynebacteriales _Corynebacteriaceae _Corynebacterium
denovo9656	25	0	25	Bacteria _Firmicutes _Bacilli _Bacillales _Staphylococcaceae _Staphylococcus _uncultured_bacterium
denovo9018	0	24	24	Bacteria _Proteobacteria _Gammaproteobacteria _Pseudomonadales _Moraxellaceae _Moraxella _Moraxella_sp._BB37
denovo3991	1	22	23	Bacteria _Firmicutes _Bacilli _Bacillales _Staphylococcaceae _Staphylococcus _uncultured_bacterium
denovo7257	22	1	23	Bacteria _Firmicutes _Bacilli _Bacillales _Staphylococcaceae _Staphylococcus
denovo11061	23	0	23	Bacteria _Firmicutes _Bacilli _Bacillales _Staphylococcaceae _Staphylococcus _uncultured_bacterium
denovo269	21	0	21	Bacteria _Firmicutes _Bacilli _Bacillales _Staphylococcaceae _Staphylococcus
denovo5460	20	1	21	Bacteria _Firmicutes _Bacilli _Bacillales _Staphylococcaceae _Staphylococcus _uncultured_bacterium
denovo7033	2	19	21	Bacteria _Actinobacteria _Corynebacteriales _Corynebacteriaceae _Corynebacterium
denovo4024	0	20	20	Bacteria _Proteobacteria _Gammaproteobacteria _Pseudomonadales _Moraxellaceae _Moraxella _Moraxella_sp._BB37
denovo6189	20	0	20	Bacteria _Firmicutes _Bacilli _Bacillales _Staphylococcaceae _Staphylococcus _uncultured_bacterium
denovo7739	0	20	20	Bacteria _Actinobacteria _Corynebacteriales _Corynebacteriaceae _Corynebacterium _uncultured_Corynebacterium_sp.
denovo10984	11	9	20	Bacteria _Firmicutes _Bacilli _Lactobacillales _Streptococcaceae _Streptococcus _uncultured_bacterium
denovo407	0	19	19	Bacteria _Actinobacteria _Propionibacteriales _Propionibacteriaceae _Propionibacterium _uncultured_bacterium
denovo3862	2	17	19	Unassigned
denovo9596	0	19	19	Unassigned
denovo1869	14	4	18	Bacteria _Firmicutes _Bacilli _Bacillales _Staphylococcaceae _Staphylococcus _uncultured_bacterium
denovo6765	16	2	18	Bacteria _Firmicutes _Bacilli _Bacillales _Staphylococcaceae _Staphylococcus _uncultured_Staphylococcus_sp.
denovo9146	16	2	18	Bacteria _Firmicutes _Bacilli _Bacillales _Staphylococcaceae _Staphylococcus _uncultured_bacterium
denovo10618	0	18	18	Bacteria _Actinobacteria _Corynebacteriales _Corynebacteriaceae _Corynebacterium
denovo1401	0	17	17	Unassigned
denovo9497	17	0	17	Bacteria _Firmicutes _Bacilli _Bacillales _Staphylococcaceae _Staphylococcus _uncultured_bacterium
denovo10358	0	17	17	Bacteria _Proteobacteria _Gammaproteobacteria _Pseudomonadales _Moraxellaceae _Moraxella _Moraxella_sp._BB37
denovo6490	16	0	16	Bacteria _Firmicutes _Bacilli _Bacillales _Staphylococcaceae _Staphylococcus
denovo6903	15	1	16	Bacteria _Firmicutes _Bacilli _Bacillales _Staphylococcaceae _Staphylococcus _uncultured_Staphylococcus_sp.
denovo10167	4	12	16	Bacteria _Firmicutes _Bacilli _Bacillales _Staphylococcaceae _Staphylococcus _uncultured_Staphylococcus_sp.
denovo2930	0	15	15	Bacteria _Actinobacteria _Corynebacteriales _Corynebacteriaceae _uncultured
denovo10268	5	10	15	Bacteria _Proteobacteria _Gammaproteobacteria _Pseudomonadales _Moraxellaceae _Moraxella _Moraxella_sp._BB37
denovo437	0	14	14	Bacteria _Proteobacteria _Gammaproteobacteria _Pseudomonadales _Moraxellaceae _Moraxella _Moraxella_sp._BB37
denovo1311	14	0	14	Bacteria _Firmicutes _Bacilli _Bacillales _Staphylococcaceae _Staphylococcus _uncultured_Staphylococcus_sp.
denovo2751	0	14	14	Bacteria _Actinobacteria _Corynebacteriales _Corynebacteriaceae _Corynebacterium _uncultured_bacterium
denovo4149	1	13	14	Bacteria _Actinobacteria _Corynebacteriales _Corynebacteriaceae _Corynebacterium
denovo9964	13	1	14	Bacteria _Firmicutes _Bacilli _Bacillales _Staphylococcaceae _Staphylococcus _uncultured_Staphylococcus_sp.
denovo652	13	0	13	Bacteria _Firmicutes _Bacilli _Bacillales _Staphylococcaceae _Staphylococcus _uncultured_bacterium
denovo1251	12	1	13	Bacteria _Firmicutes _Bacilli _Bacillales _Staphylococcaceae _Staphylococcus
denovo7543	4	9	13	Unassigned
denovo7573	1	12	13	Bacteria _Firmicutes _Bacilli _Bacillales _Staphylococcaceae _Staphylococcus _uncultured_bacterium
denovo1323	12	0	12	Bacteria _Firmicutes _Bacilli _Bacillales _Staphylococcaceae _Staphylococcus _uncultured_bacterium
denovo1396	0	12	12	Bacteria _Actinobacteria _Corynebacteriales _Corynebacteriaceae _Corynebacterium _uncultured_bacterium
denovo1758	12	0	12	Bacteria _Firmicutes _Bacilli _Bacillales _Staphylococcaceae _Staphylococcus _uncultured_bacterium
denovo3649	0	12	12	Bacteria _Actinobacteria _Corynebacteriales _Corynebacteriaceae _Corynebacterium _uncultured_bacterium
denovo3951	0	12	12	Bacteria _Actinobacteria _Corynebacteriales _Corynebacteriaceae _Corynebacterium
denovo4505	12	0	12	Bacteria _Firmicutes _Bacilli _Bacillales _Staphylococcaceae _Staphylococcus
denovo4878	0	12	12	Bacteria _Proteobacteria _Gammaproteobacteria _Pseudomonadales _Moraxellaceae _Moraxella _Moraxella_sp._BB37
denovo6678	12	0	12	Bacteria _Firmicutes _Bacilli _Bacillales _Staphylococcaceae _Staphylococcus _uncultured_Staphylococcus_sp.
denovo8489	12	0	12	Bacteria _Firmicutes _Bacilli _Bacillales _Staphylococcaceae _Staphylococcus _uncultured_bacterium
denovo10403	12	0	12	Bacteria _Firmicutes _Bacilli _Bacillales _Staphylococcaceae _Staphylococcus _uncultured_bacterium
denovo2093	11	0	11	Bacteria _Firmicutes _Bacilli _Bacillales _Staphylococcaceae _Staphylococcus _uncultured_bacterium
denovo3810	0	11	11	Bacteria _Actinobacteria _Corynebacteriales _Corynebacteriaceae _Corynebacterium
denovo5968	11	0	11	Bacteria _Firmicutes _Bacilli _Bacillales _Staphylococcaceae _Staphylococcus _uncultured_Staphylococcus_sp.
denovo8006	9	2	11	Unassigned
denovo9008	0	11	11	Bacteria _Proteobacteria _Gammaproteobacteria _Pseudomonadales _Moraxellaceae _Moraxella _Moraxella_sp._BB37
denovo9672	11	0	11	Bacteria _Firmicutes _Bacilli _Bacillales _Staphylococcaceae _Staphylococcus _Staphylococcus_epidermidis
denovo9840	0	11	11	Bacteria _Proteobacteria _Gammaproteobacteria _Pseudomonadales _Moraxellaceae _Moraxella _Moraxella_sp._BB37
denovo520	2	8	10	Bacteria _Firmicutes _Bacilli _Bacillales _Staphylococcaceae _Staphylococcus _uncultured_bacterium
denovo1163	0	10	10	Bacteria _Firmicutes _Bacilli _Bacillales _Staphylococcaceae _Staphylococcus _Staphylococcus_epidermidis
denovo3061	0	10	10	Bacteria _Actinobacteria _Propionibacteriales _Propionibacteriaceae _Propionibacterium _uncultured_bacterium
denovo4471	9	1	10	Bacteria _Firmicutes _Bacilli _Bacillales _Staphylococcaceae _Staphylococcus _uncultured_Staphylococcus_sp.
denovo6133	0	10	10	Unassigned
denovo7202	9	1	10	Bacteria _Firmicutes _Bacilli _Bacillales _Staphylococcaceae _Staphylococcus _uncultured_Staphylococcus_sp.
denovo7738	0	10	10	Unassigned
denovo8843	10	0	10	Bacteria _Firmicutes _Bacilli _Bacillales _Staphylococcaceae _Staphylococcus _uncultured_bacterium
denovo9864	7	3	10	Bacteria _Firmicutes _Bacilli _Bacillales _Staphylococcaceae _Staphylococcus _uncultured_bacterium
denovo11210	10	0	10	Unassigned
denovo1304	6	3	9	Bacteria _Firmicutes _Bacilli _Bacillales _Staphylococcaceae _Staphylococcus _Staphylococcus_epidermidis
denovo1864	0	9	9	Bacteria _Proteobacteria _Gammaproteobacteria _Pseudomonadales _Moraxellaceae _Moraxella _Moraxella_sp._BB37
denovo2139	0	9	9	Unassigned
denovo2475	9	0	9	Bacteria _Firmicutes _Bacilli _Bacillales _Staphylococcaceae _Staphylococcus _uncultured_Staphylococcus_sp.
denovo2765	9	0	9	Bacteria _Firmicutes _Bacilli _Bacillales _Staphylococcaceae _Staphylococcus _uncultured_Staphylococcus_sp.
denovo5929	9	0	9	Bacteria _Firmicutes _Bacilli _Bacillales _Staphylococcaceae _Staphylococcus
denovo7807	9	0	9	Bacteria _Firmicutes _Bacilli _Bacillales _Staphylococcaceae _Staphylococcus _Staphylococcus_epidermidis
denovo10584	1	8	9	Bacteria _Firmicutes _Bacilli _Bacillales _Staphylococcaceae _Staphylococcus _uncultured_bacterium
denovo1983	0	8	8	Unassigned
denovo2043	7	1	8	Bacteria _Firmicutes _Bacilli _Bacillales _Staphylococcaceae _Staphylococcus _uncultured_bacterium
denovo2456	7	1	8	Bacteria _Firmicutes _Bacilli _Bacillales _Staphylococcaceae _Staphylococcus _Staphylococcus_aureus
denovo2518	0	8	8	Bacteria _Actinobacteria _Corynebacteriales _Corynebacteriaceae _Corynebacterium _uncultured_bacterium
denovo3879	1	7	8	Bacteria _Firmicutes _Bacilli _Bacillales _Staphylococcaceae _Staphylococcus
denovo3885	0	8	8	Bacteria _Actinobacteria _Corynebacteriales _Corynebacteriaceae _Corynebacterium
denovo5416	2	6	8	Bacteria _Firmicutes _Bacilli _Bacillales _Staphylococcaceae _Staphylococcus
denovo6297	8	0	8	Unassigned
denovo8049	8	0	8	Bacteria _Firmicutes _Bacilli _Bacillales _Staphylococcaceae _Staphylococcus _Staphylococcus_epidermidis
denovo8184	4	4	8	Bacteria
denovo8641	7	1	8	Bacteria _Firmicutes _Bacilli _Bacillales _Staphylococcaceae _Staphylococcus
denovo8928	8	0	8	Bacteria _Firmicutes _Bacilli _Bacillales _Staphylococcaceae _Staphylococcus _uncultured_bacterium
denovo9017	0	8	8	Bacteria _Proteobacteria _Gammaproteobacteria _Pseudomonadales _Moraxellaceae _Moraxella _Moraxella_sp._BB37
denovo9030	1	7	8	Bacteria _Actinobacteria _Corynebacteriales _Corynebacteriaceae _Corynebacterium _uncultured_bacterium
denovo9109	2	6	8	Unassigned
denovo9140	7	1	8	Bacteria _Firmicutes _Bacilli _Bacillales _Staphylococcaceae _Staphylococcus
denovo9311	8	0	8	Bacteria _Firmicutes _Bacilli _Bacillales _Staphylococcaceae _Staphylococcus
denovo9887	8	0	8	Bacteria _Firmicutes _Bacilli _Bacillales _Staphylococcaceae _Staphylococcus _uncultured_bacterium
denovo11121	8	0	8	Bacteria _Firmicutes _Bacilli _Bacillales _Staphylococcaceae _Staphylococcus _Staphylococcus_epidermidis
denovo93	7	0	7	Unassigned
denovo623	7	0	7	Bacteria _Firmicutes _Bacilli _Bacillales _Staphylococcaceae _Staphylococcus
denovo1168	5	2	7	Bacteria _Firmicutes _Bacilli _Bacillales _Staphylococcaceae _Staphylococcus _Staphylococcus_epidermidis
denovo2132	0	7	7	Bacteria _Actinobacteria _Corynebacteriales _Corynebacteriaceae _Corynebacterium
denovo3227	6	1	7	Bacteria _Firmicutes _Bacilli _Bacillales _Staphylococcaceae _Staphylococcus _uncultured_bacterium
denovo3503	6	1	7	Bacteria _Firmicutes _Bacilli _Bacillales _Staphylococcaceae _Staphylococcus _Staphylococcus_epidermidis
denovo3505	5	2	7	Unassigned
denovo3770	6	1	7	Bacteria _Firmicutes _Bacilli _Bacillales _Staphylococcaceae _Staphylococcus
denovo4710	0	7	7	Bacteria _Actinobacteria _Corynebacteriales _Corynebacteriaceae _Corynebacterium
denovo4751	0	7	7	Bacteria _Actinobacteria _Propionibacteriales _Propionibacteriaceae _Propionibacterium _uncultured_bacterium
denovo5363	7	0	7	Bacteria _Actinobacteria _Corynebacteriales _Corynebacteriaceae _Corynebacterium
denovo5752	7	0	7	Unassigned
denovo5988	7	0	7	Bacteria _Firmicutes _Bacilli _Lactobacillales _Streptococcaceae _Streptococcus _uncultured_bacterium
denovo6591	7	0	7	Unassigned
denovo7073	6	1	7	Bacteria _Firmicutes _Bacilli _Bacillales _Staphylococcaceae _Staphylococcus
denovo7351	7	0	7	Bacteria _Firmicutes _Bacilli _Bacillales _Staphylococcaceae _Staphylococcus
denovo8063	6	1	7	Bacteria _Firmicutes _Bacilli _Bacillales _Staphylococcaceae _Staphylococcus
denovo9016	0	7	7	Bacteria _Proteobacteria _Gammaproteobacteria _Pseudomonadales _Moraxellaceae _Moraxella _Moraxella_sp._BB37
denovo9066	1	6	7	Bacteria _Actinobacteria _Corynebacteriales _Corynebacteriaceae _Corynebacterium
denovo122	0	6	6	Bacteria _Actinobacteria _Corynebacteriales _Corynebacteriaceae _Corynebacterium
denovo931	0	6	6	Bacteria _Actinobacteria _Corynebacteriales _Corynebacteriaceae _Corynebacterium
denovo933	3	3	6	Bacteria _Firmicutes _Bacilli _Lactobacillales _Streptococcaceae _Streptococcus _uncultured_bacterium
denovo1274	6	0	6	Bacteria _Firmicutes _Bacilli _Bacillales _Staphylococcaceae _Staphylococcus _uncultured_organism
denovo2652	6	0	6	Unassigned
denovo3333	6	0	6	Bacteria _Firmicutes _Bacilli _Bacillales _Staphylococcaceae _Staphylococcus _uncultured_bacterium
denovo3878	2	4	6	Bacteria _Actinobacteria _Corynebacteriales _Corynebacteriaceae _Corynebacterium
denovo3939	6	0	6	Unassigned
denovo4139	0	6	6	Bacteria _Actinobacteria _Corynebacteriales _Corynebacteriaceae _Corynebacterium
denovo4231	0	6	6	Bacteria _Actinobacteria _Propionibacteriales _Propionibacteriaceae _Propionibacterium
denovo4344	0	6	6	Bacteria _Proteobacteria _Gammaproteobacteria _Pseudomonadales _Moraxellaceae _Moraxella _Moraxella_sp._BB37
denovo4368	0	6	6	Bacteria _Proteobacteria _Gammaproteobacteria _Pseudomonadales _Moraxellaceae _Moraxella _Moraxella_sp._BB37
denovo4508	6	0	6	Bacteria _Firmicutes _Bacilli _Bacillales _Staphylococcaceae _Staphylococcus
denovo4655	2	4	6	Unassigned
denovo6614	6	0	6	Unassigned
denovo6904	0	6	6	Unassigned
denovo7186	0	6	6	Bacteria _Actinobacteria _Corynebacteriales _Corynebacteriaceae _Corynebacterium _uncultured_bacterium
denovo8654	6	0	6	Unassigned
denovo8847	6	0	6	Bacteria _Firmicutes _Bacilli _Bacillales _Staphylococcaceae _Staphylococcus
denovo9084	6	0	6	Unassigned
denovo9262	6	0	6	Bacteria _Firmicutes _Bacilli _Bacillales _Staphylococcaceae _Staphylococcus _uncultured_bacterium
denovo9595	0	6	6	Bacteria _Proteobacteria _Gammaproteobacteria _Pseudomonadales _Moraxellaceae _Moraxella _Moraxella_sp._BB37
denovo9774	0	6	6	Bacteria _Actinobacteria _Corynebacteriales _Corynebacteriaceae _Corynebacterium
denovo10613	0	6	6	Unassigned
denovo11025	6	0	6	Bacteria _Firmicutes _Bacilli _Bacillales _Staphylococcaceae _Staphylococcus _uncultured_Staphylococcus_sp.
denovo11153	6	0	6	Bacteria _Firmicutes _Bacilli _Bacillales _Staphylococcaceae _Staphylococcus _Staphylococcus_epidermidis
denovo541	0	5	5	Bacteria _Actinobacteria _Corynebacteriales _Corynebacteriaceae _Corynebacterium
denovo745	0	5	5	Bacteria _Actinobacteria _Corynebacteriales _Corynebacteriaceae _Corynebacterium _uncultured_Corynebacterium_sp.
denovo992	0	5	5	Bacteria _Actinobacteria _Corynebacteriales _Corynebacteriaceae _Corynebacterium
denovo1033	0	5	5	Unassigned
denovo1398	0	5	5	Bacteria _Actinobacteria _Corynebacteriales _Corynebacteriaceae _Corynebacterium
denovo2218	5	0	5	Bacteria _Firmicutes _Bacilli _Bacillales _Staphylococcaceae _Staphylococcus
denovo2360	3	2	5	Bacteria _Firmicutes _Bacilli _Bacillales _Staphylococcaceae _Staphylococcus _uncultured_bacterium
denovo2794	3	2	5	Bacteria _Firmicutes _Bacilli _Bacillales _Staphylococcaceae _Staphylococcus _uncultured_bacterium
denovo2797	4	1	5	Bacteria _Firmicutes _Bacilli _Bacillales _Staphylococcaceae _Staphylococcus _Staphylococcus_epidermidis
denovo2809	0	5	5	Bacteria _Proteobacteria _Gammaproteobacteria _Pseudomonadales _Moraxellaceae _Moraxella _Moraxella_sp._BB37
denovo3344	4	1	5	Bacteria _Firmicutes _Bacilli _Bacillales _Staphylococcaceae _Staphylococcus
denovo3362	3	2	5	Bacteria _Firmicutes _Bacilli _Bacillales _Staphylococcaceae _Staphylococcus _uncultured_bacterium
denovo3459	5	0	5	Bacteria _Firmicutes _Bacilli _Bacillales _Staphylococcaceae _Staphylococcus _uncultured_Staphylococcus_sp.
denovo3809	4	1	5	Bacteria _Firmicutes _Bacilli _Bacillales _Staphylococcaceae _Staphylococcus _uncultured_Staphylococcus_sp.
denovo3880	0	5	5	Bacteria _Firmicutes _Bacilli _Bacillales _Staphylococcaceae _Staphylococcus _uncultured_bacterium
denovo3949	0	5	5	Bacteria _Actinobacteria _Corynebacteriales _Corynebacteriaceae _Corynebacterium
denovo4105	2	3	5	Bacteria _Actinobacteria _Corynebacteriales _Corynebacteriaceae _Corynebacterium
denovo4700	5	0	5	Bacteria _Firmicutes _Bacilli _Bacillales _Staphylococcaceae _Staphylococcus
denovo4719	0	5	5	Bacteria _Firmicutes _Bacilli _Bacillales _Staphylococcaceae _Staphylococcus
denovo4776	5	0	5	Bacteria _Firmicutes _Bacilli _Bacillales _Staphylococcaceae _Staphylococcus _uncultured_Staphylococcus_sp.
denovo5195	0	5	5	Bacteria _Actinobacteria _Corynebacteriales _Corynebacteriaceae _Corynebacterium
denovo5646	5	0	5	Bacteria _Firmicutes _Bacilli _Lactobacillales _Streptococcaceae _Streptococcus
denovo5759	3	2	5	Bacteria _Firmicutes _Bacilli _Bacillales _Staphylococcaceae _Staphylococcus _uncultured_bacterium
denovo5984	5	0	5	Unassigned
denovo6191	3	2	5	Unassigned
denovo6893	0	5	5	Bacteria _Actinobacteria _Corynebacteriales _Corynebacteriaceae _Corynebacterium _uncultured_bacterium
denovo6896	5	0	5	Bacteria _Firmicutes _Bacilli _Bacillales _Staphylococcaceae _Staphylococcus
denovo7912	5	0	5	Bacteria _Firmicutes _Bacilli _Lactobacillales _Streptococcaceae _Streptococcus
denovo8074	1	4	5	Bacteria _Firmicutes _Bacilli _Bacillales _Staphylococcaceae _Staphylococcus
denovo8122	0	5	5	Unassigned
denovo8509	0	5	5	Unassigned
denovo8559	5	0	5	Bacteria _Firmicutes _Bacilli _Bacillales _Staphylococcaceae _Staphylococcus
denovo9158	5	0	5	Unassigned
denovo9641	0	5	5	Bacteria _Actinobacteria _Propionibacteriales _Propionibacteriaceae _Propionibacterium
denovo9846	5	0	5	Bacteria _Firmicutes _Bacilli _Bacillales _Staphylococcaceae _Staphylococcus _uncultured_bacterium
denovo10211	0	5	5	Bacteria _Proteobacteria _Gammaproteobacteria _Pseudomonadales _Moraxellaceae _Moraxella _Moraxella_sp._BB37
denovo10588	0	5	5	Bacteria _Proteobacteria _Gammaproteobacteria _Pseudomonadales _Moraxellaceae _Moraxella _Moraxella_sp._BB37
denovo10605	5	0	5	Unassigned
denovo10614	0	5	5	Bacteria _Actinobacteria _Corynebacteriales _Corynebacteriaceae _Corynebacterium
denovo10813	5	0	5	Bacteria _Firmicutes _Bacilli _Bacillales _Staphylococcaceae _Staphylococcus
